# Supplementary material for: A Systematic Study of the Limits of Life in Mixed Ion Solutions: Physicochemical Parameters Do Not Predict Habitability
Source: Front Microbiol. 2020 Jun 26;11:1478. doi: 10.3389/fmicb.2020.01478 (PMC7332579; doi:10.3389/fmicb.2020.01478)
Supplement: Supplementary file 1 [file Table_1.XLSX]

## Sheet: ReadMe
This file contains growth data collected using Bacillus subtilis in brines of different concentrations.
Data points shown are either where 1) Normal growth was observed, 2) where reduced/abnormal growth was observed or 3) where no growth was observed.
Concentrations are for individual salts (Ind) or combinations of salts (Comb).

## Sheet: Na(Ind)
Positive Growth
NaCl	1.5	1.53	1.55	1.58	1.6	1.63	1.65	1.68	1.7	1.73	1.75	1.78	1.73	1.76	1.79	1.82	1.85	1.88	1.91	1.94	1.97	2	2.03	2.06	2.03	2.06	2.09	2.12	2	2.04	2	2.07	2.14
Date	2019-03-18	2019-03-18	2019-03-18	2019-03-18	2019-03-18	2019-03-18	2019-03-18	2019-03-18	2019-03-18	2019-03-18	2019-03-18	2019-03-18	2019-04-09	2019-04-09	2019-04-09	2019-04-09	2019-04-09	2019-04-09	2019-04-09	2019-04-09	2019-04-09	2019-04-09	2019-04-09	2019-04-09	2019-04-19	2019-04-19	2019-04-19	2019-04-19	2019-07-16	2019-07-16	2020-01-24	2020-01-24	2020-01-24
Na2SO4	0.5	0.53	0.55	0.58	0.56	0.59	0.61	0.62	0.22	0.23	0.24	0.25	0.47	0.51	0.56	0.6	0.64	0.69	0.73	0.77	0.49	0.54	0.58	0.62	0.66	0.71	0.75	0.79	0.48	0.51	0.53	0.56	0.58	0.61	0.63	0.66	0.69	0.71	0.74	0.76	0.6
Date	2019-04-19	2019-04-19	2019-04-19	2019-04-19	2019-07-16	2019-07-16	2019-07-16	2019-07-16	2019-09-10	2019-09-10	2019-09-10	2019-09-10	2020-01-21	2020-01-21	2020-01-21	2020-01-21	2020-01-21	2020-01-21	2020-01-21	2020-01-21	2020-01-21	2020-01-21	2020-01-21	2020-01-21	2020-01-21	2020-01-21	2020-01-21	2020-01-21	2020-01-21	2020-01-21	2020-01-21	2020-01-21	2020-01-21	2020-01-21	2020-01-21	2020-01-21	2020-01-21	2020-01-21	2020-01-21	2020-01-21	2020-01-24
NaClO4	0.71	0.74	0.77	0.71	0.74	0.77	0.79	0.71	0.76
Date	2019-06-05	2019-06-05	2019-06-05	2019-08-20	2019-08-20	2019-08-20	2019-09-20	2020-01-24	2020-01-24
Fuzzy/Intermediate growth
NaCl	1.19	1.21	1.24	1.26	1.29	1.31	1.33	1.36	1.38	1.4	1.43	1.45	2.15	2.18	2.21	2.24	2.27	2.3	2.33	2.36	2.33	2.36	2.39	2.42	2.45	2.48	2.51	2.54	1.86	1.9	1.94	1.99	2.03	2.07	2.11	2.16	2.09	2.13	2.17	2.21	2.26	2.13	2.21	1.9	1.94	1.99	1.77	1.81	1.86
Date	2019-03-11	2019-03-11	2019-03-11	2019-03-11	2019-03-11	2019-03-11	2019-03-11	2019-03-11	2019-03-11	2019-03-11	2019-03-11	2019-03-11	2019-04-19	2019-04-19	2019-04-19	2019-04-19	2019-04-19	2019-04-19	2019-04-19	2019-04-19	2019-04-23	2019-04-23	2019-04-23	2019-04-23	2019-04-23	2019-04-23	2019-04-23	2019-04-23	2019-06-05	2019-06-05	2019-06-05	2019-06-05	2019-06-05	2019-06-05	2019-06-05	2019-06-05	2019-07-16	2019-07-16	2019-07-16	2019-07-16	2019-07-16	2019-08-20	2019-08-20	2019-08-26	2019-08-26	2019-08-26	2019-09-03	2019-09-03	2019-09-03
Na2SO4	0.54	0.56	0.59	0.61	0.59	0.59	0.6	0.61	0.62	0.63	0.64	0.65	0.59	0.59	0.6	0.61	0.62	0.63	0.64	0.65	0.51	0.52	0.53	0.54	0.55	0.56	0.57	0.57	0.57	0.6	0.6	0.61	0.63	0.64	0.6	0.61	0.63	0.64	0.65	0.66	0.68	0.69	0.66	0.67	0.68	0.69	0.7	0.71	0.72
Date	2019-04-23	2019-04-23	2019-04-23	2019-04-23	2019-05-03	2019-05-03	2019-05-03	2019-05-03	2019-05-03	2019-05-03	2019-05-03	2019-05-03	2019-05-31	2019-05-31	2019-05-31	2019-05-31	2019-05-31	2019-05-31	2019-05-31	2019-05-31	2019-06-05	2019-06-05	2019-06-05	2019-06-05	2019-06-05	2019-06-05	2019-06-05	2019-06-05	2019-07-16	2019-07-16	2019-07-30	2019-07-30	2019-07-30	2019-07-30	2019-08-20	2019-08-20	2019-08-20	2019-08-20	2019-08-20	2019-08-20	2019-08-20	2019-08-20	2019-08-26	2019-08-26	2019-08-26	2019-08-26	2019-08-26	2019-08-26	2019-08-26
NaClO4	0.8	0.73	0.8	0.76	0.8	0.83	0.73	0.74	0.76	0.77	0.8	0.81	0.83	0.81
Date	2019-06-05	2019-07-30	2019-08-20	2019-08-26	2019-08-26	2019-09-03	2019-09-20	2019-09-20	2019-09-20	2019-09-20	2019-09-20	2019-09-20	2019-09-20	2020-01-24
No growth
NaCl	2.57	2.6	2.63	2.66	2.55	2.58	2.61	2.67	2.7	2.73	2.76	2.33	2.36	2.39	2.42	2.45	2.48	2.51	2.54	2.3	2.21	2.27	2.33	2.39	2.44	2.5	2.56	2.61	2.07	2.1	2.16	2.19	2.24	2.27	2.02	2.07	2.11	2.09	2.29	2.36	2.43
Date	2019-04-23	2019-04-23	2019-04-23	2019-04-23	2019-05-03	2019-05-03	2019-05-03	2019-05-03	2019-05-03	2019-05-03	2019-05-03	2019-05-31	2019-05-31	2019-05-31	2019-05-31	2019-05-31	2019-05-31	2019-05-31	2019-05-31	2019-07-16	2019-07-30	2019-07-30	2019-07-30	2019-07-30	2019-07-30	2019-07-30	2019-07-30	2019-07-30	2019-08-20	2019-08-20	2019-08-20	2019-08-20	2019-08-20	2019-08-20	2019-08-26	2019-08-26	2019-08-26	2019-09-10	2020-01-24	2020-01-24	2020-01-24
Na2SO4
Date
NaClO4	0.79	0.81	0.84	0.87	0.84	0.89	0.86
Date	2019-07-16	2019-07-16	2019-07-16	2019-07-16	2019-08-26	2019-08-26	2020-01-24
[truncated: 12 more columns]

## Sheet: Mg (Ind)
Positive Growth
MgCl2	0.47	0.5	0.53	0.57	0.6	0.63	0.66	0.69	0.66	0.69	0.72	0.75	0.79	0.82	0.85	0.88	0.85	0.88	0.91	0.94	0.97	1.01	1.04	1.07	0.64	0.68	0.71	0.74	0.77	0.8	0.83	0.82	0.85	0.88	0.91	0.86	0.9	0.93
Date	2019-03-09	2019-03-09	2019-03-09	2019-03-09	2019-03-09	2019-03-09	2019-03-09	2019-03-09	2019-03-14	2019-03-14	2019-03-14	2019-03-14	2019-03-14	2019-03-14	2019-03-14	2019-03-14	2019-03-17	2019-03-17	2019-03-17	2019-03-17	2019-03-17	2019-03-17	2019-03-17	2019-03-17	2019-07-19	2019-07-19	2019-07-19	2019-07-19	2019-07-19	2019-07-19	2019-07-19	2019-08-23	2019-08-23	2019-08-23	2019-08-23	2020-01-31	2020-01-31	2020-01-31
MgSO4	1.07	1.1	1.12	1.14	1.17	1.19	1.21	1.24	1.43	1.45	1.48	1.5	1.52	1.55	1.57	1.6	1.55	1.57	1.6	1.62	1.43	1.45	1.48	1.48	1.52	1.57	1.62	1.48	1.52	1.57	1.55	1.57	1.6	1.64	1.6	1.62	1.64	1.67	1.69	1.71	1.74	1.54	1.58	1.62	1.66	1.7	1.73	1.77	1.81
Date	2019-03-09	2019-03-09	2019-03-09	2019-03-09	2019-03-09	2019-03-09	2019-03-09	2019-03-09	2019-03-14	2019-03-14	2019-03-14	2019-03-14	2019-03-14	2019-03-14	2019-03-14	2019-03-14	2019-03-17	2019-03-17	2019-03-17	2019-03-17	2019-05-07	2019-05-07	2019-05-07	2019-05-10	2019-05-10	2019-05-10	2019-05-10	2019-07-19	2019-07-19	2019-07-19	2019-08-23	2019-08-23	2019-08-23	2019-08-23	2019-08-30	2019-08-30	2019-08-30	2019-08-30	2019-08-30	2019-08-30	2019-08-30	2020-01-31	2020-01-31	2020-01-31	2020-01-31	2020-01-31	2020-01-31	2020-01-31	2020-01-31
Mg(ClO4)2	0.52	0.54	0.56	0.58	0.48	0.5	0.52
Date	2019-09-06	2019-09-06	2019-09-06	2019-09-06	2020-01-31	2020-01-31	2020-01-31
Fuzzy/Intermediate Growth
MgCl2	0.79	0.82	0.85	0.88	0.91	0.94	0.97	1.01	0.79	0.82	1.01	0.86	0.94	0.97	0.94	0.97	1.01
Date	2019-05-07	2019-05-07	2019-05-07	2019-05-07	2019-05-07	2019-05-07	2019-05-07	2019-05-07	2019-05-10	2019-05-10	2019-05-10	2019-07-19	2019-08-23	2019-08-23	2019-08-30	2020-01-31	2020-01-31
MgSO4	1.67	1.68	1.69	1.5	1.52	1.55	1.57	1.6	1.67	1.71	1.76	1.6	1.62	1.67	1.71	1.76	1.81	1.74	1.7	1.73	1.75	1.77
Date	2019-04-30	2019-04-30	2019-04-30	2019-05-07	2019-05-07	2019-05-07	2019-05-07	2019-05-07	2019-05-10	2019-05-10	2019-05-10	2019-05-10	2019-07-19	2019-07-19	2019-07-19	2019-07-19	2019-07-19	2019-08-30	2019-09-06	2019-09-06	2019-09-06	2019-09-06
Mg(ClO4)2	0.67	0.71	0.76	0.81	0.6	0.62	0.64	0.66	0.52	0.57	0.62	0.67	0.55	0.57
Date	2019-08-02	2019-08-02	2019-08-02	2019-08-02	2019-09-06	2019-09-06	2019-09-06	2019-09-06	2019-09-17	2019-09-17	2019-09-17	2019-09-17	2020-01-31	2020-01-31
No Growth
MgCl2	1.02	1.05	1.08	1.12	1.15	1.18	1.21	1.24	0.94	0.96	0.97	0.99	1.01	1.02	1.04	1.05	0.85	0.88	0.91	0.94	0.97	1.57	1.73	1.89	2.04	2.2	2.36	2.51	2.67	1.01	1.04	1.01	1.07	1.13	0.91	0.94	0.97	1.01	0.85	0.91	0.97	1.04	1.05	1.09	1.12
Date	2019-03-17	2019-03-17	2019-03-17	2019-03-17	2019-03-17	2019-03-17	2019-03-17	2019-03-17	2019-05-10	2019-05-10	2019-04-30	2019-04-30	2019-04-30	2019-04-30	2019-04-30	2019-04-30	2019-05-10	2019-05-10	2019-05-10	2019-05-10	2019-05-10	2019-08-02	2019-08-02	2019-08-02	2019-08-02	2019-08-02	2019-08-02	2019-08-02	2019-08-02	2019-08-23	2019-08-23	2019-08-30	2019-08-30	2019-08-30	2019-09-06	2019-09-06	2019-09-06	2019-09-06	2019-09-17	2019-09-17	2019-09-17	2019-09-17	2020-01-31	2020-01-31	2020-01-31
MgSO4	1.64	1.67	1.69	1.71	1.73	1.75	1.77	1.8	1.82	1.89	1.7	1.71	1.73	1.74	1.75	1.79	1.81	1.83	1.88	1.9	1.93	1.95	1.98	1.8	1.82	1.85	1.87	1.61	1.65	1.7	1.75
Date	2019-03-17	2019-03-17	2019-03-17	2019-03-17	2019-03-17	2019-03-17	2019-03-17	2019-03-17	2019-03-17	2019-03-17	2019-04-30	2019-04-30	2019-04-30	2019-04-30	2019-04-30	2019-08-02	2019-08-02	2019-08-02	2019-08-02	2019-08-02	2019-08-02	2019-08-02	2019-08-02	2019-09-06	2019-09-06	2019-09-06	2019-09-06	2019-09-17	2019-09-17	2019-09-17	2019-09-17
Mg(ClO4)2	0.81	0.82	0.84	0.85	0.87	0.88	0.9	0.91	0.62	0.63	0.64	0.65	0.66	0.67	0.68	0.69	0.6	0.62	0.64	0.69	0.71	0.74
Date	2019-08-23	2019-08-23	2019-08-23	2019-08-23	2019-08-23	2019-08-23	2019-08-23	2019-08-23	2019-08-30	2019-08-30	2019-08-30	2019-08-30	2019-08-30	2019-08-30	2019-08-30	2019-08-30	2020-01-31	2020-01-31	2020-01-31	2020-01-31	2020-01-31	2020-01-31
[truncated: 5 more columns]

## Sheet: Ca(Ind)
Positive Growth
CaCl2	0.57	0.61	0.65	0.38	0.42	0.46	0.5	0.53	0.57	0.61	0.65	0.29	0.4	0.51	0.59	0.61	0.63	0.65	0.67	0.69	0.69	0.7	0.71	0.72	0.73	0.74	0.75	0.76	0.77	0.42	0.46	0.5	0.53	0.57	0.61	0.65	0.69	0.62	0.62	0.64	0.66	0.48	0.52	0.57	0.67	0.71	0.76	0.81	0.86
Date	2019-11-08	2019-11-08	2019-11-08	2019-11-01	2019-11-01	2019-11-01	2019-11-01	2019-11-01	2019-11-01	2019-11-01	2019-11-01	2019-10-25	2019-10-25	2019-10-25	2019-11-20	2019-11-20	2019-11-20	2019-11-20	2019-11-20	2019-11-20	2019-11-22	2019-11-22	2019-11-22	2019-11-22	2019-11-22	2019-11-22	2019-11-22	2019-11-22	2019-11-22	2020-01-10	2020-01-10	2020-01-10	2020-01-10	2020-01-10	2020-01-10	2020-01-10	2020-01-10	2020-01-14	2020-01-17	2020-01-17	2020-01-17	2020-02-14	2020-02-14	2020-02-14	2020-02-14	2020-02-14	2020-02-14	2020-02-14	2020-02-14
Ca(ClO4)2	0.19	0.21	0.05	0.07	0.09	0.1	0.12	0.14	0.16	0.18	0.2	0.21	0.16	0.17	0.18	0.19	0.2	0.21	0.22	0.23	0.24	0.25	0.19	0.2	0.21	0.22	0.23	0.24	0.25	0.26	0.27	0.22	0.23	0.24	0.25	0.26	0.27	0.28	0.29	0.24	0.26	0.28	0.26	0.27	0.28	0.05	0.07	0.1	0.12
Date	2019-11-08	2019-11-08	2019-11-01	2019-11-01	2019-11-01	2019-11-01	2019-11-01	2019-11-01	2019-11-01	2019-11-01	2019-11-01	2019-11-01	2019-11-20	2019-11-20	2019-11-20	2019-11-20	2019-11-20	2019-11-20	2019-11-20	2019-11-20	2019-11-20	2019-11-20	2019-11-22	2019-11-22	2019-11-22	2019-11-22	2019-11-22	2019-11-22	2019-11-22	2019-11-22	2019-11-22	2020-01-07	2020-01-07	2020-01-07	2020-01-07	2020-01-07	2020-01-07	2020-01-07	2020-01-07	2020-01-14	2020-01-14	2020-01-14	2020-01-17	2020-01-17	2020-01-17	2020-02-14	2020-02-14	2020-02-14	2020-02-14
Fuzzy/Intermediate Growth
CaCl2	0.69	0.72	0.69	0.72	0.63	0.7	0.72	0.74	0.76	0.72	0.68	0.7	0.9
Date	2019-11-08	2019-11-08	2019-11-01	2019-11-01	2019-10-25	2019-11-20	2019-11-20	2020-01-07	2020-01-07	2020-01-10	2020-01-17	2020-01-17	2020-02-14
Ca(ClO4)2	0.23	0.17	0.28	0.3	0.24	0.26	0.28	0.3	0.32	0.34	0.36	0.29	0.19	0.21	0.24	0.26	0.29	0.31	0.33
Date	2019-11-08	2019-10-25	2019-11-22	2020-01-07	2020-01-10	2020-01-10	2020-01-10	2020-01-10	2020-01-10	2020-01-10	2020-01-10	2020-01-17	2020-02-14	2020-02-14	2020-02-14	2020-02-14	2020-02-14	2020-02-14	2020-02-14
No Growth
CaCl2	0.76	0.8	0.84	0.88	0.91	0.74	0.86	0.97	1.09	1.2	1.31	1.43	0.74	0.76	0.78	0.8	0.82	0.84	0.86	0.88	0.9	0.91	0.76	0.8	0.84	0.64	0.66	0.68	0.7	0.71	0.73	0.75	0.77	0.79	0.81	0.83	0.71	0.73	0.75	0.77	0.79	0.81	0.83	0.95	1
Date	2019-11-08	2019-11-08	2019-11-08	2019-11-08	2019-11-08	2019-10-25	2019-10-25	2019-10-25	2019-10-25	2019-10-25	2019-10-25	2019-10-25	2019-11-20	2019-11-20	2020-01-07	2020-01-07	2020-01-07	2020-01-07	2020-01-07	2020-01-07	2020-01-07	2020-01-07	2020-01-10	2020-01-10	2020-01-10	2020-01-14	2020-01-14	2020-01-14	2020-01-14	2020-01-14	2020-01-14	2020-01-14	2020-01-14	2020-01-14	2020-01-14	2020-01-14	2020-01-17	2020-01-17	2020-01-17	2020-01-17	2020-01-17	2020-01-17	2020-01-17	2020-02-14	2020-02-14
Ca(ClO4)2	0.25	0.27	0.29	0.3	0.32	0.2	0.23	0.27	0.3	0.33	0.3	0.32	0.34	0.36	0.3	0.31	0.32	0.36	0.38	0.4
Date	2019-11-08	2019-11-08	2019-11-08	2019-11-08	2019-11-08	2019-10-25	2019-10-25	2019-10-25	2019-10-25	2019-10-25	2020-01-14	2020-01-14	2020-01-14	2020-01-14	2020-01-17	2020-01-17	2020-01-17	2020-02-14	2020-02-14	2020-02-14
[truncated: 2 more columns]

## Sheet: Na(Comb)
Positive Growth
Date	2019-05-03	2019-05-03	2019-05-03	2019-05-03	2019-06-05	2019-06-05	2019-06-05	2019-03-18	2019-03-18	2019-03-18	2019-03-18	2019-03-18	2019-03-18	2019-07-30	2019-07-30	2019-07-30	2019-07-30	2019-07-30	2019-07-30	2019-08-26	2019-08-26	2019-08-20	2019-09-03	2019-09-03	2019-09-03	2019-09-03	2019-09-03	2019-09-03	2019-09-10	2019-09-10	2019-09-10	2019-09-10	2019-09-10	2019-09-10	2019-09-10	2019-09-10	2019-09-20	2020-01-24	2020-01-24	2020-01-24	2020-01-24	2020-01-24	2020-01-24	2020-01-24	2020-01-24	2020-01-24	2020-01-24	2020-01-24	2020-01-24
Na2SO4	0.09	0.09	0.1	0.11	0.17	0.19	0.21	0.1	0.14	0.19	0.24	0.1	0.14	0.21	0.23	0.25	0.27	0.21	0.23	0.12	0.12	0.07	0.04	0.04	0.04	0.05	0.05	0.05	0.3	0.32	0.34	0.3	0.32	0.3	0.3	0.32	0.36	0.34	0.36	0.39	0.41	0.34	0.36	0.39	0.41	0.34	0.36	0.39	0.41
NaClO4	0.71	0.71	0.71	0.71	0.5	0.5	0.5	0.71	0.71	0.71	0.71	0.79	0.79	0.37	0.37	0.37	0.37	0.4	0.4	0.54	0.59	0.71	0.64	0.7	0.76	0.64	0.7	0.76	0.14	0.14	0.14	0.17	0.17	0.2	0.23	0.23	0.17	0.05	0.05	0.05	0.05	0.07	0.07	0.07	0.07	0.09	0.09	0.09	0.09
Fuzzy/intermediate growth
Date	2019-05-31	2019-05-31	2019-05-31	2019-05-31	2019-05-31	2019-05-31	2019-05-31	2019-05-31	2019-05-03	2019-05-03	2019-05-03	2019-05-03	2019-04-23	2019-04-23	2019-04-23	2019-04-23	2019-06-05	2019-06-05	2019-06-05	2019-06-05	2019-03-11	2019-03-11	2019-03-11	2019-03-11	2019-03-11	2019-03-11	2019-03-11	2019-03-11	2019-07-30	2019-07-30	2019-08-20	2019-08-20	2019-08-20	2019-08-20	2019-08-20	2019-08-26	2019-08-26	2019-08-26	2019-08-26	2019-09-10	2019-09-10	2019-09-10	2019-09-10	2019-09-10	2019-09-10	2019-09-10	2019-09-10	2019-09-20	2019-09-20
Na2SO4	0.13	0.15	0.16	0.18	0.13	0.15	0.16	0.18	0.09	0.09	0.1	0.11	0.09	0.09	0.1	0.11	0.22	0.17	0.19	0.21	0.05	0.1	0.14	0.19	0.05	0.1	0.14	0.19	0.25	0.27	0.06	0.06	0.06	0.07	0.07	0.12	0.13	0.13	0.13	0.36	0.34	0.36	0.32	0.34	0.36	0.34	0.36	0.36	0.36
NaClO4	0.61	0.61	0.61	0.61	0.64	0.64	0.64	0.64	0.79	0.79	0.79	0.79	0.71	0.71	0.71	0.71	0.5	0.57	0.57	0.57	0.71	0.71	0.71	0.71	0.79	0.79	0.79	0.79	0.4	0.4	0.71	0.74	0.77	0.74	0.77	0.63	0.54	0.59	0.63	0.14	0.17	0.17	0.2	0.2	0.2	0.23	0.23	0.14	0.17
No growth
Date	2019-04-23	2019-04-23	2019-04-19	2019-04-19	2019-04-19	2019-04-19	2019-04-19	2019-04-19	2019-04-19	2019-04-19	2019-04-09	2019-04-09	2019-04-09	2019-04-09	2019-03-18	2019-03-18	2019-03-18	2019-03-18	2019-03-18	2019-03-18	2019-03-18	2019-03-18	2019-03-18	2019-03-18	2019-06-05	2019-07-16	2019-07-16	2019-07-16	2019-07-16	2019-07-16	2019-07-16	2019-07-16	2019-07-16	2019-08-20	2019-08-20	2019-08-26	2019-08-26	2019-09-03	2019-09-03	2019-09-20	2019-09-20	2019-09-20	2019-09-20	2019-09-20	2019-09-20	2019-09-20	2019-09-20	2019-09-20	2019-09-20
Na2SO4	0.11	0.1	0.14	0.15	0.16	0.17	0.14	0.15	0.16	0.17	0.12	0.13	0.14	0.15	0.19	0.24	0.1	0.14	0.19	0.24	0.1	0.14	0.19	0.24	0.22	0.13	0.137	0.146	0.154	0.13	0.137	0.146	0.154	0.06	0.07	0.12	0.13	0.04	0.05	0.39	0.41	0.43	0.39	0.41	0.43	0.43	0.41	0.43	0.36
NaClO4	0.79	0.79	0.71	0.71	0.71	0.71	0.79	0.79	0.79	0.79	0.79	0.79	0.79	0.79	0.71	0.71	0.86	0.86	0.86	0.86	0.93	0.93	0.93	0.93	0.57	0.64	0.64	0.64	0.64	0.69	0.69	0.69	0.69	0.8	0.8	0.67	0.67	0.81	0.81	0.14	0.14	0.14	0.14	0.14	0.14	0.17	0.2	0.2	0.23
[truncated: 4 more columns]

## Sheet: Mg(Comb)
Positive Growth
Date	2019-06-06	2019-06-06	2019-06-06	2019-06-06	2019-06-06	2019-04-19	2019-04-19	2019-04-19	2019-04-15	2019-04-15	2019-04-15	2019-04-15	2019-04-15	2019-04-15	2019-03-14	2019-03-14	2019-03-14	2019-03-14	2019-03-09	2019-03-09	2019-03-09	2019-03-09	2019-03-09	2019-03-09	2019-03-09	2019-03-09	2019-03-09	2019-03-09	2019-07-19	2019-07-19	2019-07-19	2019-08-23	2019-08-23	2019-08-23	2019-09-06	2019-09-06	2019-09-06	2019-09-06	2019-09-06	2019-09-06	2019-09-06
MgSO4	0.71	0.76	0.71	0.76	0.81	0.24	0.3	0.36	0.48	0.54	0.6	0.65	0.48	0.54	0.48	0.54	0.6	0.65	0.24	0.3	0.36	0.42	0.24	0.3	0.36	0.42	0.24	0.3	0.89	0.94	0.99	1.1	1.13	1.17	1.18	1.2	1.23	1.25	1.13	1.15	1.18
Mg(ClO4)2	0.14	0.14	0.17	0.17	0.17	0.24	0.24	0.24	0.19	0.19	0.19	0.19	0.21	0.21	0.19	0.19	0.19	0.19	0.19	0.19	0.19	0.19	0.21	0.21	0.21	0.21	0.24	0.24	0.1	0.1	0.1	0.07	0.07	0.07	0.05	0.05	0.05	0.05	0.06	0.06	0.06
Fuzzy/intermediate growth
Date	2019-06-06	2019-06-06	2019-06-06	2019-04-30	2019-04-30	2019-04-19	2019-04-19	2019-04-19	2019-04-19	2019-04-19	2019-04-19	2019-04-19	2019-04-19	2019-03-09	2019-03-09	2019-07-19	2019-07-19	2019-07-19	2019-07-19	2019-07-19	2019-07-19	2019-08-02	2019-08-02	2019-08-02	2019-08-02	2019-08-02	2019-08-02	2019-08-02	2019-08-02	2019-08-23	2019-08-23	2019-08-23	2019-08-23	2019-08-30	2019-08-30	2019-08-30	2019-08-30	2019-08-30	2019-08-30	2019-08-30	2019-09-06	2019-09-17	2019-09-17	2019-09-17	2019-09-17
MgSO4	0.71	0.76	0.81	0.36	0.37	0.42	0.24	0.3	0.36	0.42	0.24	0.3	0.36	0.36	0.42	1.04	0.89	0.94	0.99	1.04	0.89	1.07	1.11	1.14	1.18	0.89	0.94	0.99	1.04	1.2	1.1	1.13	1.17	1.18	1.2	1.23	1.25	1.18	1.2	1.23	1.2	1.31	1.33	1.36	1.38
Mg(ClO4)2	0.19	0.19	0.19	0.23	0.23	0.24	0.25	0.248	0.248	0.248	0.252	0.252	0.252	0.24	0.24	0.1	0.12	0.12	0.12	0.12	0.14	0.09	0.09	0.09	0.09	0.1	0.1	0.1	0.1	0.07	0.08	0.08	0.08	0.06	0.06	0.06	0.06	0.07	0.07	0.07	0.06	0.05	0.05	0.05	0.05
No growth
Date	2019-06-06	2019-06-06	2019-06-06	2019-04-30	2019-04-30	2019-04-30	2019-04-30	2019-04-30	2019-04-30	2019-04-30	2019-04-30	2019-04-30	2019-04-30	2019-04-30	2019-04-15	2019-04-15	2019-04-15	2019-04-15	2019-04-15	2019-04-15	2019-03-14	2019-03-14	2019-03-14	2019-03-14	2019-03-14	2019-03-14	2019-03-14	2019-03-14	2019-07-19	2019-07-19	2019-07-19	2019-08-23	2019-08-30	2019-09-17	2019-09-17	2019-09-17	2019-09-17	2019-09-17	2019-09-17	2019-09-17	2019-09-17	2019-09-17	2019-09-17	2019-09-17	2019-09-17
MgSO4	0.86	0.86	0.86	0.38	0.39	0.36	0.37	0.38	0.39	0.36	0.37	0.38	0.39	0.42	0.48	0.54	0.6	0.65	0.6	0.65	0.48	0.54	0.6	0.65	0.48	0.54	0.6	0.65	0.94	0.99	1.04	1.2	1.25	1.4	1.43	1.45	1.48	1.31	1.33	1.36	1.38	1.4	1.43	1.45	1.48
Mg(ClO4)2	0.14	0.17	0.19	0.23	0.23	0.24	0.24	0.24	0.24	0.24	0.24	0.24	0.24	0.252	0.24	0.24	0.24	0.24	0.21	0.21	0.24	0.24	0.24	0.24	0.29	0.29	0.29	0.29	0.14	0.14	0.14	0.08	0.07	0.05	0.05	0.05	0.05	0.06	0.06	0.06	0.06	0.06	0.06	0.06	0.06

## Sheet: Ca(Comb)
Positive growth
Date		2019-11-01	2019-11-01	2019-11-01	2019-11-01	2019-11-01	2019-11-20	2019-11-20	2019-11-22	2019-11-22	2019-11-22	2019-11-22	2019-11-22	2019-11-22	2019-11-22	2019-11-22	2020-01-07	2020-01-07	2020-01-07	2020-01-07	2020-01-10	2020-01-10	2020-01-10	2020-01-10	2020-01-10	2020-01-10	2020-01-14	2020-01-14	2020-01-14	2020-01-14	2020-01-17
CaCl2		0.4	0.42	0.44	0.46	0.4	0.5	0.51	0.33	0.37	0.41	0.45	0.33	0.37	0.41	0.45	0.19	0.24	0.19	0.24	0.1	0.14	0.19	0.1	0.14	0.19	0.1	0.14	0.1	0.14	0.1
Ca(ClO4)2		0.05	0.05	0.05	0.05	0.07	0.05	0.05	0.1	0.1	0.1	0.1	0.11	0.11	0.11	0.11	0.15	0.15	0.16	0.16	0.19	0.19	0.19	0.2	0.2	0.2	0.21	0.21	0.22	0.22	0.24
Fuzzy/intermediate growth
Date		2019-11-01	2019-11-01	2019-11-01	2019-11-20	2019-11-20	2019-11-20	2019-11-20	2020-01-07	2020-01-07	2020-01-07	2020-01-10	2020-01-10	2020-01-14	2020-01-17	2020-01-17
CaCl		0.42	0.44	0.46	0.53	0.55	0.51	0.53	0.29	0.33	0.29	0.24	0.24	0.19	0.14	0.19
Ca(ClO4)2		0.07	0.07	0.07	0.05	0.05	0.07	0.07	0.15	0.15	0.16	0.19	0.2	0.21	0.24	0.24
No growth
Date	2019-10-25	2019-10-25	2019-10-25	2019-10-25	2019-10-25	2019-10-25	2019-10-25	2019-10-25	2019-10-25	2019-10-25	2019-10-25	2019-11-08	2019-11-08	2019-11-08	2019-11-08	2019-11-08	2019-11-08	2019-11-08	2019-11-08	2019-11-20	2019-11-20	2020-01-07	2020-01-14	2020-01-14	2020-01-14	2020-01-17	2020-01-17	2020-01-17	2020-01-17	2020-01-17
CaCl	0.29	0.29	0.29	0.29	0.43	0.43	0.43	0.43	0.57	0.57	0.57	0.4	0.42	0.44	0.46	0.4	0.42	0.44	0.46	0.5	0.55	0.33	0.24	0.19	0.24	0.24	0.1	0.14	0.19	0.24
Ca(ClO4)2	0.08	0.17	0.25	0.33	0.08	0.17	0.25	0.33	0.08	0.17	0.25	0.19	0.19	0.19	0.19	0.21	0.21	0.21	0.21	0.07	0.07	0.16	0.21	0.22	0.22	0.24	0.25	0.25	0.25	0.25
