# Supplementary material for: A Systematic Study of the Limits of Life in Mixed Ion Solutions: Physicochemical Parameters Do Not Predict Habitability
Source: Front Microbiol. 2020 Jun 26;11:1478. doi: 10.3389/fmicb.2020.01478 (PMC7332579; doi:10.3389/fmicb.2020.01478)
Supplement: Supplementary file 2 [file Table_2.xlsx]

## Sheet: ReadMe
This file contains measured water activity values for single and combined (comb) brines of the same cation.
Values have an error of ±0.002

## Sheet: NaCl
	Molarity	Water activity
	0.4	0.9957
	0.8	0.9818
	1.2	0.9724
	1.6	0.9516
	2	0.9387

## Sheet: Na2SO4
	Molarity	Water activity
	0.5	0.9865
	0.6	0.981
	0.7	0.9786

## Sheet: NaClO4
	Molarity	Water activity
	0.6	0.981
	0.7	0.977
	0.8	0.973
	0.9	0.969

## Sheet: MgCl2
	Molarity	Water activity
	0.8	0.9578
	0.9	0.9484
	1	0.932

## Sheet: MgSO4
	Molarity	Water activity
	1.5	0.971
	1.6	0.967
	1.7	0.962
	1.8	0.959
	1.9	0.958

## Sheet: Mg(ClO4)2
	Molarity	Water activity
	0.2	0.998
	0.4	0.989
	0.6	0.975
	0.8	0.953
	1	0.937

## Sheet: CaCl2
	Molarity	Water activity
	0.6	0.976
	0.7	0.967
	0.8	0.96
	0.9	0.956

## Sheet: Ca(ClO4)2
	Molarity	Water activity
	0.6	0.976
	0.7	0.967
	0.8	0.96
	0.9	0.956

## Sheet: Na(Comb)
Molar Concentration
Na2SO4	NaClO4	Water activity
0.3	0.27	0.981
0.3	0.54	0.972
0.3	0.8	0.964
0.6	0.27	0.972
0.6	0.54	0.963
0.6	0.8	0.954
0.9	0.27	0.955
0.9	0.54	0.94

[truncated: 2 more sheets: Mg(Comb), Ca(Comb)]
